# Supplementary material for: High-resolution land use/cover forecasts for Switzerland in the 21st century
Source: Sci Data. 2024 Feb 23;11:231. doi: 10.1038/s41597-024-03055-z (PMC10891137; doi:10.1038/s41597-024-03055-z)
Supplement: Supplementary file 2 — Supplementary_Table_1 [file 41597_2024_3055_MOESM2_ESM.xlsx]

## Sheet: Var_Sel_14classes_2018
Names	Group	Type	No_Classes	Discarded_By_Correlation	Source	Link	Notes
1979-85 majority LULC class 5x5 km neighbourhood	LULC	categorical	14	No	Derived from LULC class layers	NA	Industry; Building; Special urban; Urban green; Horticulture; Arable; Grassland; Alpine grassland; Forest; Brush; Trees; Unproductive vegetation; Bare land; Glacier
1992_97 majority LULC class 5x5 km neighbourhood	LULC	categorical	14	No	Derived from LULC class layers	NA	Industry; Building; Special urban; Urban green; Horticulture; Arable; Grassland; Alpine grassland; Forest; Brush; Trees; Unproductive vegetation; Bare land; Glacier
2004_09 majority LULC class 5x5 km neighbourhood	LULC	categorical	14	No	Derived from LULC class layers	NA	Industry; Building; Special urban; Urban green; Horticulture; Arable; Grassland; Alpine grassland; Forest; Brush; Trees; Unproductive vegetation; Bare land; Glacier
1979-85 LULC class	LULC	categorical	14	No	Federal Statistical Office: GeoStat	https://www.bfs.admin.ch/bfs/en/home/services/geostat/swiss-federal-statistics-geodata.html	Industry; Building; Special urban; Urban green; Horticulture; Arable; Grassland; Alpine grassland; Forest; Brush; Trees; Unproductive vegetation; Bare land; Glacier
1992_97 LULC class	LULC	categorical	14	No	Federal Statistical Office: GeoStat	https://www.bfs.admin.ch/bfs/en/home/services/geostat/swiss-federal-statistics-geodata.html	Industry; Building; Special urban; Urban green; Horticulture; Arable; Grassland; Alpine grassland; Forest; Brush; Trees; Unproductive vegetation; Bare land; Glacier
2004_09 LULC class	LULC	categorical	14	No	Federal Statistical Office: GeoStat	https://www.bfs.admin.ch/bfs/en/home/services/geostat/swiss-federal-statistics-geodata.html	Industry; Building; Special urban; Urban green; Horticulture; Arable; Grassland; Alpine grassland; Forest; Brush; Trees; Unproductive vegetation; Bare land; Glacier
Cantons	Social	categorical	26	No	Federal Statistical Office: Administrative boundaries	https://www.bfs.admin.ch/bfs/en/home.html	Aargau (Argovia); Appenzell Ausserrhoden (Outer Rhodes); Appenzell Innerrhoden (Inner Rhodes); Basel-Landschaft (Basle-Country); Basel-Stadt (Basle-City); Berne (Bern); Fribourg; Geneva; Glarus; Graubünden (Grisons); Jura; Lucerne; Neuchâtel; Nidwalden (Nidwald); Obwalden (Obwald); Schaffhausen; Schwyz; Solothurn; St. Gallen (St. Gall); Thurgau (Thurgovia); Ticino; Uri; Valais; Vaud; Zug; Zürich …
Bedrock	Geology	categorical	30	No	Federal Statistical Office: Geotechnic	https://opendata.swiss/en/dataset/geotechnische-karte-der-schweiz-1-200000	Lakes; Glaciers; Silt, clay, loess, ground moraine, surface moraine; Clayey silts, clays; Gravel and sand (glacial deposit); Gravel and sand (current deposit); Angular gravel, blocks, slope scree; Marls with low-solidified stoneware inserts; Marls and shales; Lime-free red sandstone, sandy clay shale; Lean to greasy, ferrous clays; Marls with medium-solidified stoneware inserts; Conglomerates, we…
River basins	Hydrology	categorical	5	No	European Environmental Agency: ECRINS (WISE Water Accounts Spatial Units)	https://www.eea.europa.eu/data-and-maps/data/wise-water-accounts-spatial	danube basin; eastern alps basin; po basin; rhine basin; rhone and coastal mediterranean basin
1979-85 LULC Class proportion 5x5 km neighbourhood	LULC	continuous		No	Derived from LULC class layers	NA	One layer per class (14 layers)
1992_97 LULC Class proportion 5x5 km neighbourhood	LULC	continuous		class 2 and 7 discarded	Derived from LULC class layers	NA	One layer per class (14 layers)
2004_09 LULC Class proportion 5x5 km neighbourhood	LULC	continuous		class 5 discarded	Derived from LULC class layers	NA	One layer per class (14 layers)
BIO5 = Max Temperature of Warmest Month	Climate	continuous		discarded	CHclim25	www.unil.ch/ecospat/files/live/sites/ecospat/files/shared/PDF_site/chclim25.pdf
BIO16 = Precipitation of Wettest Quarter	Climate	continuous		discarded	CHclim25	www.unil.ch/ecospat/files/live/sites/ecospat/files/shared/PDF_site/chclim25.pdf
BIO19 = Precipitation of Coldest Quarter	Climate	continuous		discarded	CHclim25	www.unil.ch/ecospat/files/live/sites/ecospat/files/shared/PDF_site/chclim25.pdf
BIO1 = Annual Mean Temperature	Climate	continuous		No	CHclim25	www.unil.ch/ecospat/files/live/sites/ecospat/files/shared/PDF_site/chclim25.pdf
BIO2 = Mean Diurnal Range (Mean of monthly (max temp - min temp))	Climate	continuous		No	CHclim25	www.unil.ch/ecospat/files/live/sites/ecospat/files/shared/PDF_site/chclim25.pdf
BIO3 = Isothermality (BIO2/BIO7) (×100)	Climate	continuous		No	CHclim25	www.unil.ch/ecospat/files/live/sites/ecospat/files/shared/PDF_site/chclim25.pdf
BIO4 = Temperature Seasonality (standard deviation ×100)	Climate	continuous		No	CHclim25	www.unil.ch/ecospat/files/live/sites/ecospat/files/shared/PDF_site/chclim25.pdf
BIO6 = Min Temperature of Coldest Month	Climate	continuous		No	CHclim25	www.unil.ch/ecospat/files/live/sites/ecospat/files/shared/PDF_site/chclim25.pdf
BIO7 = Temperature Annual Range (BIO5-BIO6)	Climate	continuous		No	CHclim25	www.unil.ch/ecospat/files/live/sites/ecospat/files/shared/PDF_site/chclim25.pdf
BIO8 = Mean Temperature of Wettest Quarter	Climate	continuous		No	CHclim25	www.unil.ch/ecospat/files/live/sites/ecospat/files/shared/PDF_site/chclim25.pdf
BIO9 = Mean Temperature of Driest Quarter	Climate	continuous		No	CHclim25	www.unil.ch/ecospat/files/live/sites/ecospat/files/shared/PDF_site/chclim25.pdf
BIO10 = Mean Temperature of Warmest Quarter	Climate	continuous		No	CHclim25	www.unil.ch/ecospat/files/live/sites/ecospat/files/shared/PDF_site/chclim25.pdf
BIO11 = Mean Temperature of Coldest Quarter	Climate	continuous		No	CHclim25	www.unil.ch/ecospat/files/live/sites/ecospat/files/shared/PDF_site/chclim25.pdf
BIO12 = Annual Precipitation	Climate	continuous		No	CHclim25	www.unil.ch/ecospat/files/live/sites/ecospat/files/shared/PDF_site/chclim25.pdf
BIO13 = Precipitation of Wettest Month	Climate	continuous		No	CHclim25	www.unil.ch/ecospat/files/live/sites/ecospat/files/shared/PDF_site/chclim25.pdf
BIO14 = Precipitation of Driest Month	Climate	continuous		No	CHclim25	www.unil.ch/ecospat/files/live/sites/ecospat/files/shared/PDF_site/chclim25.pdf
BIO15 = Precipitation Seasonality (Coefficient of Variation)	Climate	continuous		No	CHclim25	www.unil.ch/ecospat/files/live/sites/ecospat/files/shared/PDF_site/chclim25.pdf
BIO17 = Precipitation of Driest Quarter	Climate	continuous		No	CHclim25	www.unil.ch/ecospat/files/live/sites/ecospat/files/shared/PDF_site/chclim25.pdf
BIO18 = Precipitation of Warmest Quarter	Climate	continuous		No	CHclim25	www.unil.ch/ecospat/files/live/sites/ecospat/files/shared/PDF_site/chclim25.pdf
root restricting depth	Soil	continuous		No	Federal Office for Agriculture: Soil aptitudes	https://www.blw.admin.ch/blw/en/home.html
water storage capacity	Soil	continuous		No	Federal Office for Agriculture: Soil aptitudes	https://www.blw.admin.ch/blw/en/home.html
soil moisture	Soil	continuous		No	Federal Office for Agriculture: Soil aptitudes	https://www.blw.admin.ch/blw/en/home.html
nutrient storage capacity	Soil	continuous		No	Federal Office for Agriculture: Soil aptitudes	https://www.blw.admin.ch/blw/en/home.html
permeability	Soil	continuous		No	Federal Office for Agriculture: Soil aptitudes	https://www.blw.admin.ch/blw/en/home.html
soil depth	Soil	continuous		No	Federal Office for Agriculture: Soil aptitudes	https://www.blw.admin.ch/blw/en/home.html
Rainfall erositivity	Soil	continuous		No	Panagos et al. 2015	https://www.sciencedirect.com/science/article/pii/S004896971500011X
Soil erodibility	Soil	continuous		No	Panagos et al. 2014	https://www.sciencedirect.com/science/article/pii/S0048969714001727
phosphorus load	Soil	continuous		No	Federal Office for the Environment: MODIFFUS	https://www.agroscope.admin.ch/agroscope/de/home/themen/umwelt-ressourcen/boden-gewaesser-naehrstoffe/landwirtschaftlicher-gewaesserschutz/modiffus.html
nitrogen load	Soil	continuous		No	Federal Office for the Environment: MODIFFUS	https://www.agroscope.admin.ch/agroscope/de/home/themen/umwelt-ressourcen/boden-gewaesser-naehrstoffe/landwirtschaftlicher-gewaesserschutz/modiffus.html
annuals discharge maximum	Soil	continuous		No	Federal Office for the Environment: MQ-GWN-CH	https://www.nccs.admin.ch/dam/nccs/de/dokumente/website/hydro-ch2018/Datenpakete/Gridded_Average_Factsheet.pdf.download.pdf/Gridded_Average_Factsheet.pdf
annuals discharge variability	Soil	continuous		No	Federal Office for the Environment: MQ-GWN-CH	https://www.nccs.admin.ch/dam/nccs/de/dokumente/website/hydro-ch2018/Datenpakete/Gridded_Average_Factsheet.pdf.download.pdf/Gridded_Average_Factsheet.pdf
Distance to lake (by size class 1 to 3 + all)	Hydrology	continuous		No	Federal Office of Topography: Swiss Map Vector 25	https://www.swisstopo.admin.ch/en/geodata/maps/smv/smv25.html	One layer per class (3 classes)
Distance to river (by Strahler class 1 to 9 + all)	Hydrology	continuous		No	Federal Office for the Environment: GWN07	https://opendata.swiss/en/dataset/vector25-gewassernetz-gwn07	One layer per class (9 classes)
Snowmelt proportion	Hydrology	continuous		No	WSL, Massimiliano Zappa	Personal communication, unpublished data
baseflow index	Hydrology	continuous		No	WSL, Massimiliano Zappa	Personal communication, unpublished data
groundwater recharge	Hydrology	continuous		No	WSL, Massimiliano Zappa	Personal communication, unpublished data
runoff coefficient	Hydrology	continuous		No	WSL, Massimiliano Zappa	Personal communication, unpublished data
Distance to road (by road class 1 to 5 + all)	Social	continuous		No	Federal Office of Topography: swissTLM3D	https://www.swisstopo.admin.ch/en/geodata/landscape/tlm3d.html
Noise pollution index	Social	continuous		No	Federal Office for the Environment: sonBASE	https://www.bafu.admin.ch/bafu/en/home/topics/noise/state/gis-laermdatenbank-sonbase.html
Human population density	Social	continuous		No	Federal Statistical Office: StatPop13	https://www.bfs.admin.ch/bfs/en/home/statistics/catalogues-databases/publications.assetdetail.324966.html
Distance to urban area (by population density class 0-60, 60-90, 90+)	Social	continuous		No	Derived from Human population density	https://www.bfs.admin.ch/bfs/en/home/statistics/catalogues-databases/publications.assetdetail.324966.html
Average Human population density in a 9 x 9 km neighbourhood	Social	continuous		No	Derived from Human population density	https://www.bfs.admin.ch/bfs/en/home/statistics/catalogues-databases/publications.assetdetail.324966.html
Shading	Topography	continuous		No	Federal Office of Topography: SwissAlti3D	https://www.swisstopo.admin.ch/en/geodata/height/alti3d.html
Slope	Topography	continuous		No	Federal Office of Topography: SwissAlti3D	https://www.swisstopo.admin.ch/en/geodata/height/alti3d.html
elevation	Topography	continuous		discarded	Federal Office of Topography: SwissAlti3D	https://www.swisstopo.admin.ch/en/geodata/height/alti3d.html
